# Supplementary material for: Role of community pharmacists in cardiovascular diseases-related health promotion and dyslipidemia management in Malaysia: A nationwide cross-sectional study
Source: PLoS One. 2023 Sep 28;18(9):e0290883. doi: 10.1371/journal.pone.0290883 (PMC10538652; doi:10.1371/journal.pone.0290883)
Supplement: S1 Data — (XLSX) [file pone.0290883.s001.xlsx]

## Sheet: SPSS-CURRENT INVOLVEMENT OF CP 
PlaceOfPractice	ModeOfPractice	Gender	Age	Ethnicity	Experience	Region	State	Location	CompletedTraining	InterestedForTraining	ImmediateFamilyCVD	No.ofPharmacist1shift	TotalStaffs	TypeOfScreeningAvailable	ChargeofTC	ChargeofTG	ChargeofFullLipid	Section3.1	Section3.2	Section3.3	Section3.4	Section3.5	Section3.6	Section3.7	Section3.8	Section3.9	Section3.10	TotalScoreCVD	Section4.1	Section4.2	Section4.3	Section4.4	Section4.5	Section4.6	Section4.7	Section4.8	Section4.9	Section4.10	Section4.11	Section4.12	Section4.13	Section4.14	Section4.15	Section4.16	TotalDyslipidemiaScore	Section5.1LackEduMaterials	Section5.2NoPrivateCounsellingArea	Section5.3NoTime	Section5.4LowPtExpectation
Farmasi Veteran	1	1	29	1	1	3	6	3	2	1	1	2	4	4	0	0	0	4	2	2	1	1	1	3	2	1	1	8	2	2	3	2	1	4	3	2	3	4	3	2	2	2	3	2	23	1	1	1	2
Farmasi Desa Kedai Buluh	1	2	29	1	1	4	11	2	2	1	1	1	2	1	2	0	0	3	1	1	1	1	3	3	3	1	2	9	3	2	1	4	4	2	2	3	3	3	1	2	4	1	4	3	24	1	2	1	2
Be Pharmacy	1	2	29	1	1	3	6	3	1	1	1	1	2	3	3	6	3	3	3	2	1	1	2	3	3	2	2	12	3	4	2	3	3	3	3	3	3	3	3	3	3	3	4	3	31	1	2	1	2
Klinik Kesihatan	2	2	26	3	1	3	6	3	2	1	2	1	2	3	2	6	2	2	1	1	2	2	2	3	3	2	1	9	4	2	1	3	3	4	4	4	4	4	4	3	3	2	4	4	34	1	1	1	1
Azy Pharmacy	2	2	29	4	1	3	5	3	2	1	2	1	2	1	2	0	0	2	2	2	1	1	1	2	2	1	3	7	3	2	2	3	3	3	3	2	3	3	3	3	3	2	3	3	26	1	1	1	1
Farmasi Noor Haliza	1	2	29	1	1	4	10	3	2	1	1	1	2	3	3	6	3	3	3	2	1	1	2	3	3	3	3	14	3	3	2	3	3	3	3	3	3	2	2	2	2	1	3	2	23	1	2	2	1
FARMASI MEDI CALIPH	1	2	27	1	1	1	3	2	2	1	1	1	2	1	3	0	0	3	2	1	1	1	2	3	3	1	3	10	3	2	3	3	3	3	3	3	3	3	3	3	3	3	3	3	29	1	2	1	2
U.n.i Farmasi (Putrajaya)	1	1	33	1	2	3	6	2	2	1	1	2	2	3	5	6	4	3	3	3	3	3	3	3	3	3	3	20	3	3	3	3	3	3	3	3	3	3	3	3	3	3	3	3	30	2	2	1	1
Honeytree Pharmacy	1	2	44	1	4	3	5	2	1	1	1	1	2	3	0	6	6	3	3	2	1	1	3	3	3	2	3	14	3	3	3	3	3	3	3	2	2	2	3	2	3	1	3	1	24	1	2	1	2
Vera Pharmacal Sdn Bhd	1	2	57	3	5	3	5	2	2	1	1	1	0	3	2	6	3	3	2	1	1	1	2	3	3	1	4	11	3	4	1	2	3	3	3	3	4	4	3	3	3	1	4	3	29	2	2	1	2
Greenleaf Pharmacy	1	2	40	1	1	2	9	2	2	1	2	1	2	3	3	6	3	3	2	1	1	1	3	3	3	1	3	11	4	2	1	3	3	2	2	3	3	2	2	1	4	1	4	3	22	1	2	2	1
Quinpharm	2	2	46	3	3	1	3	3	1	1	2	2	3	4	0	0	0	4	2	2	3	2	3	4	4	1	4	19	3	3	1	4	3	3	3	4	4	4	4	2	3	2	4	4	32	1	2	2	1
Be Pharmacy	2	2	27	3	1	3	5	2	2	1	2	1	2	3	2	6	2	2	1	2	1	1	2	3	3	1	2	8	3	1	2	3	2	1	1	2	2	2	2	2	3	1	2	3	14	1	2	1	2
Vista Pharmacy	2	2	38	1	2	3	5	1	2	1	2	1	2	3	2	6	3	2	2	3	3	3	3	2	2	3	2	15	4	4	2	4	4	4	4	4	4	4	4	4	4	2	4	4	41	1	2	2	2
UniFarmasi Putrajaya	1	2	29	1	1	3	6	3	2	2	1	1	2	3	5	6	4	3	2	2	1	1	3	3	3	1	2	11	3	2	1	3	2	3	3	3	2	3	3	2	2	1	3	3	21	1	2	2	2
U.n.i Farmasi	1	2	32	1	2	3	5	2	2	1	2	1	2	3	3	6	3	3	2	2	1	1	3	4	4	2	3	15	3	3	2	3	3	3	2	3	3	3	3	1	3	1	3	3	24	1	2	2	1
Soffana phatmacy (locum)	2	2	26	1	1	3	5	2	2	1	1	1	2	3	5	6	3	4	2	2	1	1	2	4	3	2	3	14	2	3	1	3	3	2	2	2	3	2	2	2	3	1	3	2	19	1	1	2	1
Farmasi Aiman	1	1	32	1	1	4	11	2	2	1	2	1	3	1	4	0	0	2	2	1	1	1	3	3	3	3	3	12	2	2	2	2	3	1	2	2	2	1	1	1	2	1	3	3	12	1	2	2	1
MEGA KULIM PHARMACY	1	1	26	3	1	1	4	3	2	3	1	2	4	3	2	6	3	3	2	1	1	1	2	4	3	1	4	12	3	3	1	3	2	3	3	3	3	3	3	2	3	1	4	3	25	1	2	2	1
Hoyse	1	2	29	1	1	1	4	3	2	1	2	1	4	3	2	6	3	3	3	2	3	3	3	4	4	2	3	20	4	4	2	4	4	4	4	4	4	4	3	3	4	2	4	4	39	2	2	2	2
Daruna pharmacy	1	2	41	1	4	3	6	3	2	1	1	1	2	3	2	6	3	3	2	2	1	1	3	3	3	1	2	11	3	3	2	3	3	3	3	3	3	3	3	2	2	2	3	3	26	1	2	2	2
Medic House Pharmacy	1	2	30	1	1	3	5	2	2	1	1	1	2	1	3	0	0	2	2	2	1	1	1	1	1	1	1	3	2	1	1	1	1	1	1	1	1	2	1	1	1	1	2	1	3	1	2	2	1
Watsons	1	2	30	1	1	2	7	3	2	1	2	1	2	1	2	0	0	3	2	2	1	1	1	2	3	1	1	7	4	1	2	3	3	3	1	2	3	3	1	1	3	1	3	3	19	1	1	1	1
FARMASI PICOMS	1	2	31	1	1	3	6	3	2	1	1	1	2	3	2	2	3	3	2	2	1	1	3	3	3	2	2	12	3	3	2	2	3	2	3	3	2	3	3	2	3	2	4	2	25	1	2	2	2
HP Pharmacy	2	2	26	3	1	1	2	3	2	1	2	1	2	2	3	3	0	4	2	1	2	2	2	3	3	2	3	14	3	2	1	2	3	3	3	3	3	3	3	2	3	3	3	3	25	1	2	2	1
Nextage pharmacy	1	2	29	1	1	2	7	3	2	1	1	1	3	3	3	6	4	3	3	1	1	1	3	3	3	1	2	11	3	3	2	2	2	3	3	3	3	3	2	2	2	2	3	3	23	1	1	2	1
Big Pharmacy Health Care	1	2	29	1	1	4	12	2	2	1	1	1	3	3	2	6	2	3	3	1	1	2	2	4	4	1	1	12	4	4	1	4	4	1	2	3	3	3	2	1	1	1	4	4	23	1	1	1	2
Alpro Pharmacy	1	1	29	3	1	3	6	3	2	1	1	1	2	3	2	6	3	4	4	4	1	1	4	4	4	4	4	24	4	4	4	4	4	4	4	4	4	4	4	4	4	4	4	4	45	1	2	1	1
U.N.I FARMASI	1	2	29	1	1	3	5	2	2	1	1	1	2	3	4	6	4	3	3	2	2	2	2	3	3	2	3	15	4	4	2	4	4	4	2	4	4	4	4	4	4	2	4	4	39	1	2	2	2
farmasi lautan	1	1	26	1	1	4	11	2	2	1	1	1	3	1	2	0	0	4	2	2	1	1	3	4	4	3	3	17	4	4	4	4	4	2	3	4	2	4	3	2	4	2	4	3	35	1	2	2	2
FARMASI RAYHAN	1	1	29	1	1	2	8	1	2	1	2	1	2	1	2	0	0	3	3	1	1	1	3	3	3	3	3	14	3	3	1	2	2	2	2	2	2	2	2	2	3	2	3	3	18	2	2	1	1
Farmasi Sireh	1	2	30	1	1	4	10	3	2	1	1	1	2	1	3	0	0	4	3	2	2	2	3	4	4	4	3	21	4	4	2	3	4	4	4	4	4	4	4	4	4	3	4	3	41	1	2	2	1
Caring Pharmacy	1	2	27	3	1	3	6	3	2	1	1	1	0	3	2	6	3	4	3	2	2	2	4	4	4	3	4	22	3	4	2	3	3	2	2	4	4	4	4	3	4	2	4	4	33	2	1	1	2
FARMASI MATERIA MEDICA	1	2	28	1	1	3	5	1	2	1	1	1	2	1	4	0	0	4	2	1	2	1	4	4	4	4	3	19	3	1	3	4	2	2	3	4	4	4	4	1	4	1	4	3	29	1	1	2	2
Caring Pharmacy	1	1	29	1	1	3	5	3	1	1	1	1	2	3	2	6	3	4	3	3	2	2	4	4	4	4	4	24	4	3	2	4	4	2	3	4	4	4	3	4	4	2	4	4	36	2	1	1	1
Pharmacy Lautan	1	1	30	1	1	4	10	3	2	1	2	1	3	1	2	0	0	3	3	2	1	1	3	3	3	3	2	14	2	1	2	3	2	3	2	2	3	3	3	2	3	1	4	2	21	1	2	2	1
Farmasi Noh	1	2	26	1	1	1	8	1	2	1	1	1	2	3	2	6	3	4	1	1	1	1	3	3	3	1	1	9	1	2	1	1	1	1	2	2	3	2	2	1	2	1	4	2	11	1	2	2	1
Farmasi BIRUNI Batu Tiga Shah	1	2	29	1	1	3	5	3	2	1	1	1	2	3	3	6	3	3	2	1	1	1	3	4	4	1	4	14	4	4	4	4	4	3	3	4	4	4	4	3	4	2	4	3	40	1	2	2	1
Farmasi Wan Di	1	2	29	1	1	4	10	2	2	1	1	1	2	1	2	0	0	3	2	1	1	1	4	3	3	1	2	11	4	3	1	3	3	2	3	3	3	3	3	2	2	1	3	3	24	1	2	2	1
Coles Pharmacy	1	2	29	1	2	3	5	2	2	1	2	1	0	1	3	0	0	3	2	1	1	1	2	3	2	1	2	8	3	2	2	3	3	2	1	2	3	4	4	3	3	1	4	3	25	1	2	2	1
Farmasi Aman	1	2	30	1	1	4	12	3	2	1	2	1	2	3	2	6	2	3	1	1	1	1	1	2	3	2	3	8	1	2	1	2	1	2	2	2	2	2	1	1	2	1	2	2	9	1	2	2	1
Farmasi Sihat Pagoh	1	2	28	1	1	2	9	2	2	1	1	1	2	1	3	0	0	3	2	1	2	2	1	3	3	1	1	9	3	1	1	3	3	1	2	3	2	2	2	1	1	1	4	4	15	1	1	2	1
AA PHARMACY	2	2	27	3	1	3	6	3	2	1	1	2	4	3	2	6	4	4	2	2	3	1	4	4	4	1	4	19	4	4	1	4	4	2	4	4	4	4	4	4	4	1	4	3	37	1	1	1	2
Big pharmacy	2	1	32	1	1	2	8	2	1	1	1	1	4	1	4	0	0	3	2	1	1	1	2	3	3	2	2	10	2	2	2	3	4	3	3	3	3	3	3	3	3	2	3	3	27	1	2	1	1
i CARE PHARMACY SDN BHD	1	1	45	3	5	4	12	1	1	1	1	2	3	3	2	6	3	3	3	2	1	1	3	3	3	2	3	14	3	3	2	3	3	2	3	3	3	3	3	3	3	1	3	2	26	2	2	1	2
Farmasi Harmoni Shifa Sdn Bhd	1	2	29	1	2	1	4	1	2	1	1	1	3	3	2	6	3	3	3	1	1	1	2	4	4	1	2	12	3	1	1	3	3	3	3	3	3	3	3	3	2	2	3	2	24	1	2	2	2
Glad	1	2	30	3	1	1	4	2	2	1	2	1	2	1	3	0	0	3	3	1	2	2	3	3	3	3	4	17	4	2	1	4	1	2	2	4	4	4	2	1	3	1	2	2	22	2	2	2	2
Qpharma	1	2	27	1	1	3	5	3	2	1	1	1	2	4	0	0	0	3	1	1	1	1	1	3	2	1	1	5	1	1	1	2	3	1	2	3	3	3	3	1	2	1	3	3	15	2	2	2	1
BIG Pharmacy	1	1	24	1	1	4	12	2	2	1	1	2	3	3	2	6	3	3	2	2	1	1	2	3	2	2	2	10	3	2	2	2	2	2	2	2	3	2	2	2	2	2	3	2	18	1	2	1	2
U.n.i farmasi dungun	1	2	28	1	1	4	11	2	2	1	1	1	4	3	3	6	3	3	3	4	2	3	4	3	3	3	3	21	4	4	4	4	4	3	3	3	3	3	3	3	3	3	3	3	35	2	2	2	2
HEALTHLANE FAMILY PHARMACY	2	2	28	1	1	3	6	3	2	1	1	1	3	3	3	3	4	3	2	2	2	2	3	4	4	2	2	16	3	2	1	1	3	2	3	2	2	2	3	2	4	2	4	4	21	2	1	1	1
ALSYIFAA PHARMACY	1	1	30	1	2	4	12	2	2	1	2	1	3	1	2	0	0	2	2	2	2	2	2	2	2	2	2	10	2	2	2	2	2	2	2	2	2	2	2	2	2	2	3	3	16	1	2	2	2
AA pharmacy	1	2	27	3	1	3	6	3	2	1	2	2	2	3	2	6	3	3	2	1	1	1	4	3	2	1	4	12	2	1	1	2	3	1	2	3	2	4	2	1	2	1	4	2	16	1	1	1	2
Wymed Pharmacy	1	2	45	3	4	5	14	3	2	1	2	1	2	3	3	6	4	3	2	1	1	1	3	3	3	1	3	11	4	4	3	4	4	2	2	2	3	3	3	2	2	1	4	3	28	1	2	2	1
Marmin	1	1	34	1	3	4	12	3	1	2	1	1	4	5	3	3	0	3	3	3	3	3	3	3	3	3	3	20	3	3	3	3	3	3	3	3	3	3	3	3	3	3	3	3	30	2	2	1	2
zuffa sp pharmacare	1	2	29	1	1	1	3	3	2	1	1	1	3	1	1	0	0	3	1	1	1	1	3	3	3	1	1	8	3	1	1	3	3	3	3	3	1	1	1	1	2	1	4	3	16	1	1	1	1
Watson Personal Care Sdn Bhd	1	1	31	3	2	1	4	3	2	1	2	1	0	4	0	0	0	4	4	1	1	1	2	4	4	2	1	14	3	2	1	3	3	3	3	3	3	3	3	3	3	2	3	3	26	1	1	1	1
Multicare Pharmacy	1	1	26	3	1	3	6	3	1	1	1	1	2	1	2	0	0	3	2	1	1	1	3	3	3	1	3	11	4	2	3	3	3	3	2	3	3	4	3	2	4	1	4	2	29	1	2	1	2
Aeon Wellness	2	2	31	1	2	3	6	3	2	1	1	2	0	3	0	6	3	3	3	2	2	2	3	4	4	3	3	19	3	3	3	3	3	3	3	3	3	3	3	2	3	2	4	2	29	1	2	2	1
Gardencity Pharmacy sdn bhd	2	2	32	3	2	5	14	3	2	1	1	1	3	4	0	0	0	3	1	1	2	2	2	3	3	1	1	9	3	1	1	3	1	1	2	3	1	3	3	3	3	3	3	3	19	2	2	1	2
Icare Pharmacy	2	2	25	3	1	1	4	2	2	1	2	1	2	4	0	0	0	3	3	2	1	1	2	3	2	2	2	11	3	2	3	3	3	3	3	3	2	3	2	2	2	1	3	3	23	2	1	2	2
Retail	1	2	29	3	1	1	2	2	2	1	1	2	3	3	2	6	3	3	4	1	1	1	2	4	4	1	4	15	4	4	1	4	4	4	2	4	4	4	4	4	4	1	4	4	37	1	2	1	2
Top pharmacy	1	2	29	3	1	2	7	1	2	1	1	1	2	1	2	6	3	3	3	2	2	2	3	3	3	2	3	16	3	3	3	3	3	3	3	2	3	3	3	2	3	1	3	2	26	1	2	2	2
All Day Pharmacy Sg Udang, Mel	1	1	30	1	1	2	8	2	2	1	1	1	2	3	2	6	3	4	4	2	3	4	4	4	4	4	4	27	4	4	3	3	2	4	4	4	4	4	3	3	4	3	4	4	38	2	2	2	2
farmasi sri kota-gurun	1	1	40	1	4	1	2	2	2	1	2	1	0	1	3	0	0	3	3	1	1	1	2	2	2	1	3	9	2	1	1	1	3	2	2	2	2	3	2	2	2	1	2	1	13	1	2	2	1
FARMASI HAKIM	1	2	30	1	1	1	3	1	2	1	2	1	2	1	3	0	0	2	2	2	1	1	2	3	3	1	3	10	3	3	1	2	2	2	3	3	3	2	2	2	2	2	3	2	20	1	1	1	1
Farmasi Warna	1	2	29	1	2	2	8	3	2	3	1	1	2	3	2	6	0	2	3	1	1	1	2	3	3	3	3	12	3	2	1	3	3	3	3	3	3	3	3	3	3	3	3	3	27	1	2	2	2
Farmasi Saiza	1	2	29	1	1	2	8	2	2	1	1	1	2	1	3	0	0	3	2	1	1	1	3	3	3	1	3	11	1	1	1	2	1	2	2	2	1	2	2	1	1	1	2	2	7	1	2	2	1
All Day Pharmacy	1	2	29	1	1	2	8	1	2	1	2	1	2	3	2	6	3	3	2	1	3	3	3	4	3	1	3	16	3	3	3	3	4	2	3	3	3	4	3	2	4	3	3	3	31	2	2	2	2
Farmasi durian tunggal	1	2	50	1	5	2	8	2	2	1	1	1	2	1	3	0	0	2	2	1	1	1	2	3	4	1	4	11	4	3	4	4	4	2	2	3	3	3	3	1	2	1	4	3	28	2	1	1	1
Amalmedik Sdn Bhd	2	1	61	1	1	4	10	2	1	3	1	2	3	1	2	3	0	2	2	2	2	2	2	2	3	2	3	12	2	2	3	3	3	2	2	3	3	3	3	3	2	2	2	3	23	2	2	2	1
Unity Pharmacy	1	1	32	1	1	3	5	2	1	3	1	2	0	3	5	6	3	3	3	3	1	1	3	3	3	3	3	16	3	3	3	3	3	3	3	3	3	3	3	3	3	3	3	3	30	1	1	2	1
Big Pharmacy	1	2	25	3	1	3	6	3	2	1	1	2	2	3	2	6	3	2	2	2	2	2	2	2	2	2	2	10	2	2	2	2	2	2	2	2	2	2	2	2	2	2	2	2	15	2	2	2	2
Alpro Pharmacy	1	1	30	3	2	3	6	3	2	1	1	2	2	3	2	6	3	4	3	3	2	2	4	4	3	2	4	21	4	3	2	3	3	3	3	3	3	3	3	2	2	2	3	4	27	2	2	1	2
Kinlife Pharmacy	1	2	27	4	1	5	13	3	1	1	2	1	2	1	2	0	0	3	2	1	1	1	3	3	3	2	3	12	3	2	2	3	3	2	2	2	3	2	2	3	3	1	4	4	22	1	2	2	1
FARMASI ALANGH SDN BHD	1	2	#NULL!	1	5	2	8	1	2	1	2	1	3	1	2	2	2	3	3	3	3	3	3	3	3	3	3	20	3	3	3	3	3	3	3	3	3	3	3	3	3	3	3	3	30	1	2	2	1
AA pharmacy Banting	1	1	33	3	2	3	5	2	2	1	1	1	2	3	4	6	3	3	2	1	1	1	2	3	3	1	3	10	3	3	1	3	3	1	2	2	3	3	3	2	3	2	3	2	22	1	2	2	2
SuperBig Pharmacy	1	1	31	1	1	3	6	3	2	1	1	1	2	3	2	0	5	3	3	2	2	2	3	3	3	2	3	16	3	3	3	3	3	3	2	3	3	3	3	3	3	2	3	2	28	1	2	2	1
Farmasi Bahagia	1	1	29	1	1	4	12	2	1	1	2	1	3	4	0	0	0	3	2	2	2	2	3	3	3	2	4	16	3	2	2	3	3	3	2	2	3	4	3	2	3	3	3	3	26	1	2	1	2
Farmasi Lautan	1	2	29	1	1	4	11	2	2	1	1	1	3	3	2	6	3	4	1	1	1	1	3	3	3	1	2	10	3	3	1	4	3	4	3	3	3	4	2	2	4	1	4	4	29	1	2	1	2
Farmasi suria	1	2	28	1	1	1	2	2	2	1	2	1	3	1	3	0	0	2	2	2	1	1	3	3	3	3	1	11	3	1	1	1	3	1	1	2	2	3	2	2	2	1	3	2	13	1	2	1	2
AA pharmacy kota kemuning	1	2	30	3	5	3	5	3	2	1	1	2	2	3	2	6	3	3	2	2	2	2	3	3	3	2	3	15	4	2	2	3	3	3	3	3	3	3	3	3	2	2	4	4	28	1	2	1	2
Alpro Pharmacy	1	1	30	1	1	4	12	2	2	1	1	2	3	3	2	6	3	4	3	2	3	3	3	3	3	2	3	19	3	2	2	2	3	2	2	2	3	3	3	2	3	2	3	3	22	2	2	1	1
Guardian IOI City Mall	1	2	58	2	3	3	5	3	2	1	1	1	0	1	3	0	0	2	1	1	1	1	1	2	2	1	2	4	2	2	2	2	2	2	2	2	2	2	2	2	2	2	2	2	15	1	2	1	2
Alpro Farmasi Gong Badak	1	2	31	1	1	4	11	2	1	1	1	1	2	3	2	6	3	3	4	2	3	3	3	3	3	2	3	19	4	4	3	3	3	3	3	4	4	4	3	3	3	3	4	3	36	1	2	1	1
Allday pharmacy sdn bhd	1	2	29	1	1	2	8	2	2	1	1	1	2	3	5	2	3	3	3	2	2	2	3	4	3	3	2	17	3	3	3	3	4	2	3	3	3	3	3	2	3	3	3	3	29	2	2	2	2
Farmasi Aslam Kota Marudu	1	2	27	4	1	5	13	1	2	3	2	1	3	3	4	6	3	3	1	1	1	1	3	4	4	1	3	12	4	3	2	3	4	3	2	3	3	4	3	1	3	1	4	3	28	1	2	2	1
Farmasi Aslam	1	2	25	1	1	5	13	2	2	1	1	1	2	1	4	0	0	3	1	1	1	1	3	3	3	1	4	11	2	3	1	2	2	3	2	3	2	3	3	2	2	1	3	2	19	1	2	2	2
CARiNG Pharmacy	2	1	33	3	1	4	12	3	2	1	2	1	2	1	2	0	0	2	2	2	2	2	2	3	3	2	4	14	3	2	2	3	3	2	3	3	3	3	3	2	2	2	3	2	24	2	1	1	1
Farmasi Seri Suria	1	1	29	1	1	2	7	2	2	1	1	1	2	1	2	0	0	3	1	1	2	2	3	3	2	1	4	12	2	1	2	3	1	2	2	3	2	4	2	1	3	1	4	3	18	1	2	1	2
Guardian	1	2	30	1	1	3	5	3	2	1	1	1	4	1	2	0	0	3	3	2	2	2	3	3	3	3	2	16	3	3	2	3	3	3	3	3	3	3	3	3	4	2	3	3	29	2	2	1	2
Farmasi Ibnu Sina	1	2	30	1	1	4	11	1	2	1	2	2	3	1	3	0	0	2	2	1	1	1	1	2	2	1	3	6	2	1	1	2	2	1	1	1	1	1	1	1	1	1	1	1	3	1	2	2	1
Good Day Pharmacy	1	1	29	3	1	5	13	2	2	1	2	1	3	4	5	0	0	3	2	1	1	1	2	3	2	1	1	7	3	2	2	2	3	3	2	2	2	3	3	3	2	2	2	2	21	1	1	2	2
Watson	2	2	29	1	1	5	13	3	2	1	2	1	2	4	0	0	0	4	3	2	3	3	3	3	3	2	3	19	3	2	2	3	3	3	3	3	3	3	3	2	3	2	3	3	26	2	1	1	2
Farmasi Fajr Marang	1	1	30	1	1	4	11	1	2	1	1	1	3	1	2	0	0	3	2	1	1	1	3	3	3	1	3	11	2	1	1	2	2	1	2	2	3	3	3	2	2	1	3	3	15	1	2	2	1
IJ Pharmacy Econsave Desa Ceme	1	1	34	3	2	2	9	3	1	1	1	1	2	4	0	0	0	2	1	1	2	1	3	3	3	1	3	10	3	2	2	3	3	1	3	3	3	4	4	2	3	1	4	3	26	1	2	2	1
Pmg pharmacy sdn bhd	1	2	31	1	1	4	10	1	2	1	1	1	3	1	2	0	0	4	4	1	2	1	4	4	4	1	2	17	2	2	2	3	2	4	4	4	3	4	1	1	4	3	4	2	28	2	2	2	1
watsons	1	2	29	3	1	2	9	3	2	1	2	1	0	1	2	0	0	3	2	2	2	2	2	3	3	3	3	15	3	2	1	3	4	4	2	4	4	4	4	2	2	1	4	4	29	1	2	1	1
My Hope Pharmacy	1	1	29	4	1	5	13	1	2	1	2	1	2	3	3	6	3	3	2	1	1	1	3	3	3	1	3	11	3	3	1	3	3	1	2	2	2	3	3	1	2	1	3	3	18	1	2	2	1
Alpro Pharmacy	1	1	28	1	1	4	12	2	2	1	2	2	3	3	2	6	3	3	3	1	1	3	2	3	3	2	3	14	3	3	1	3	4	1	2	3	4	4	4	2	3	3	4	4	29	1	2	2	1
Alpro Pharmacy Gemas	1	2	30	1	2	2	7	2	2	3	1	2	2	3	2	6	3	3	1	1	1	2	1	3	3	1	3	9	4	4	2	4	4	3	4	4	4	4	4	3	4	3	4	4	40	1	2	2	2
Izzy Care Pharmacy	1	2	30	1	1	1	4	2	2	1	2	1	2	1	3	0	0	2	2	2	2	2	2	3	3	2	3	13	3	3	2	3	3	2	3	3	3	3	3	2	3	2	3	3	26	1	2	2	1
Care & beyond pharmacy	1	2	30	1	2	3	5	3	2	1	2	1	2	3	2	6	3	4	4	2	2	2	3	4	4	2	3	20	4	2	2	3	2	3	3	3	3	3	3	2	3	2	4	2	27	1	2	2	2
Farmasi zara wellness	1	2	28	1	1	4	10	2	1	1	1	1	2	4	0	0	0	2	2	1	1	1	1	2	2	1	2	5	2	2	2	2	2	2	2	1	2	2	2	2	2	2	2	2	14	1	2	2	2
Caring Pharmacy	2	2	32	2	1	2	7	3	2	1	1	1	2	3	3	3	3	4	2	1	1	2	2	4	2	2	2	12	4	4	1	4	3	4	4	4	2	3	3	3	4	1	4	4	33	1	2	2	2
IJ Pharmacy Taman Daya	1	2	29	1	1	2	9	3	1	1	2	1	2	4	0	0	0	3	4	2	2	3	3	4	4	2	3	20	2	2	3	3	4	4	4	4	3	2	3	3	3	2	4	3	31	1	2	1	2
Pharmacy Picoms	1	1	66	1	1	3	6	2	2	1	1	1	3	1	3	3	5	3	3	2	2	2	3	3	3	2	3	16	3	3	3	3	3	3	3	3	3	3	3	3	3	2	3	4	29	2	2	2	2
Alpro Pharmacy	1	1	30	1	2	2	7	3	2	1	1	1	2	3	2	6	3	3	3	2	1	1	2	3	2	1	2	10	3	1	2	2	2	3	2	3	2	3	2	1	2	2	3	2	18	1	2	2	2
Azy Pharmacy	2	1	30	1	2	3	5	3	2	1	1	2	2	1	3	0	0	3	3	2	1	1	2	4	4	2	4	16	3	2	2	4	4	2	3	4	4	4	3	3	3	1	4	4	31	2	2	2	1
Farmasi Mediglo	1	2	29	1	1	4	12	2	2	1	2	1	2	1	2	0	0	3	3	1	1	1	2	4	3	2	4	14	3	3	1	3	3	2	2	3	3	2	3	2	2	1	3	3	21	2	2	2	1
Rasumi Medipharma Sdn Bhd	1	1	30	1	1	3	5	3	2	1	2	2	2	4	0	0	0	2	2	2	2	2	2	2	2	2	2	10	2	2	2	2	2	2	2	2	2	2	2	2	2	2	2	2	15	2	2	1	2
Farmasi Ideal Kemaman	1	1	32	1	1	4	11	2	2	1	2	1	3	3	3	6	3	4	4	1	1	1	1	4	4	2	4	16	4	4	1	4	4	4	4	4	4	4	4	2	4	1	4	4	37	1	2	2	2
Anees Pharmacy	1	1	31	1	1	4	12	2	2	1	1	2	2	3	3	6	4	3	3	1	1	1	2	3	3	3	4	14	3	3	3	3	4	2	2	2	2	4	2	1	1	2	4	2	23	1	2	2	2
Farmasi Al Baek	1	2	30	1	2	3	5	2	1	1	1	1	2	3	2	6	3	4	4	2	2	3	4	4	4	3	3	23	3	3	2	2	3	3	3	4	4	4	4	3	3	2	3	2	31	2	1	1	1
Farmasi Ideal	1	2	39	1	2	3	5	1	2	3	2	1	2	3	3	6	4	3	2	1	2	2	1	2	3	1	1	8	3	2	1	3	4	1	2	3	3	3	4	3	2	1	3	3	23	1	2	2	2
Farmasi dailycare	1	2	54	1	5	3	6	3	2	3	1	2	2	2	3	6	4	3	2	1	1	1	1	3	3	1	3	9	4	4	3	4	4	4	4	4	4	4	4	3	4	3	4	3	42	1	2	2	2
Alpro	2	2	28	1	1	2	7	2	2	1	2	1	2	3	0	6	4	2	2	1	2	1	2	3	3	2	1	9	2	2	3	2	1	3	3	3	2	3	3	2	2	1	3	3	20	1	1	1	1
karak farmasi	1	1	29	1	1	4	12	2	2	1	2	1	3	4	0	0	0	2	2	2	2	2	2	2	2	2	2	10	2	2	2	2	2	1	1	2	2	2	2	2	2	1	2	1	12	1	1	2	2
Heal pharmacy	1	2	35	1	2	2	7	2	2	1	2	1	2	3	5	6	3	4	2	2	2	2	4	4	4	2	3	19	3	2	2	3	3	2	2	3	3	3	2	2	3	3	3	3	24	1	2	2	1
CONSULT PHARMACY	1	1	31	3	2	3	5	3	2	1	1	2	3	3	2	6	3	4	4	2	2	2	4	4	4	2	4	22	4	4	2	4	4	4	4	4	4	4	4	4	4	2	4	3	41	1	2	2	2
MEDIVITA	1	2	50	1	5	2	7	2	2	1	1	1	2	1	3	4	4	3	2	2	1	1	1	3	3	2	3	11	3	2	1	2	3	2	2	2	2	2	2	2	3	2	3	3	18	1	2	2	1
Farmasi Najah	1	2	43	1	4	2	5	2	2	1	1	1	2	3	2	3	4	4	4	2	3	3	3	3	3	2	3	20	4	3	3	3	3	3	3	3	3	3	3	2	3	3	3	3	30	1	2	1	1
Farmasi an-nisa	1	2	32	1	2	2	5	2	2	1	2	1	2	1	2	0	0	3	1	1	1	1	3	3	3	2	3	11	3	1	1	3	2	1	1	2	2	3	1	1	3	1	3	3	13	1	2	1	2
Alpro Pharmacy	1	2	26	3	1	2	9	2	2	1	1	1	3	3	2	6	3	4	3	2	2	3	3	4	3	2	4	20	4	4	2	4	4	3	3	4	4	4	4	3	3	2	4	4	37	2	2	2	2
Awani Healthcare	1	2	27	4	1	3	6	3	2	1	1	1	0	1	2	0	0	3	3	1	1	2	3	3	3	3	3	15	3	1	3	2	3	2	3	3	3	3	3	3	4	1	4	4	26	1	2	2	2
Allcare Pharmahealth Pharmacy	1	2	62	1	5	3	5	3	2	1	2	1	2	3	5	6	3	3	1	1	1	1	2	3	3	1	2	8	3	1	1	1	2	1	2	2	3	3	3	2	3	1	3	3	16	1	2	1	2
FARMASI RIZKI	1	2	38	1	3	1	3	1	2	1	1	1	3	1	3	0	0	4	1	1	1	1	3	3	2	1	3	10	3	2	2	4	4	2	3	3	3	3	3	2	3	2	3	3	27	1	2	2	2
KINABALU PHARMACY (DONGGONGON)	1	2	27	3	1	5	13	2	2	1	1	2	3	3	2	6	3	3	2	1	1	1	3	3	3	1	4	12	3	2	1	2	4	4	3	3	3	3	3	1	3	1	4	3	25	1	1	2	2
Farmasi biruni	1	1	29	1	1	3	5	2	2	3	1	1	2	3	2	3	3	3	3	2	1	3	3	3	4	2	4	18	2	3	2	2	3	1	3	3	3	3	3	1	2	1	3	3	20	1	2	1	2
Sv Prohealth Pharmacy Sdn. Bhd	1	2	30	2	1	2	9	1	2	1	1	1	2	1	2	0	0	3	3	1	1	1	1	3	3	1	3	10	3	3	3	3	3	3	3	3	3	3	3	3	3	1	3	1	28	2	1	2	2
RX CLICK GLOBAL SOLUTIONS SDN	2	2	33	2	1	2	9	3	1	1	1	1	2	3	2	6	3	3	3	1	1	1	1	3	3	1	2	9	3	2	2	3	3	2	2	3	3	4	3	1	3	1	3	3	23	2	2	2	1
Siang pharmacy	1	2	31	3	2	1	4	2	2	1	1	1	2	3	2	6	3	4	2	1	1	1	4	4	4	1	4	16	3	2	1	1	2	1	2	3	3	4	4	1	1	2	4	1	19	1	2	1	1
Alpro Pharmacy	1	2	30	1	2	3	6	3	2	1	1	1	2	3	2	6	3	4	3	2	2	2	4	3	4	3	4	21	4	3	2	3	4	4	3	3	3	4	4	2	4	4	4	4	36	2	2	1	2
Watson Maluri	2	2	26	3	1	3	6	3	2	1	1	1	2	4	0	0	0	1	1	1	1	1	1	1	1	1	1	0	2	1	1	1	1	1	1	1	1	1	1	1	1	1	1	1	1	1	2	2	2
BIG PHARMACY	1	2	28	1	1	3	5	3	2	1	1	2	2	3	3	6	3	3	2	2	2	2	3	3	3	2	3	15	3	2	1	3	3	3	3	3	3	3	3	2	2	2	3	3	24	1	1	1	2
Georgetown Pharmacy	1	2	28	3	1	1	4	3	2	1	2	1	2	3	5	6	3	3	2	3	1	1	3	3	3	3	4	16	3	3	3	3	3	2	3	3	3	3	3	2	3	3	4	3	29	2	1	1	2
Farmasi elexia	1	1	29	1	1	2	7	3	1	1	2	1	0	4	0	0	0	4	2	2	2	2	4	4	3	2	3	18	3	2	4	4	3	3	4	4	4	4	4	3	3	2	3	3	35	2	2	1	1
Tzu Chi Free Clinic	1	2	39	3	3	3	6	3	2	1	1	1	0	4	0	0	0	2	2	2	2	2	2	2	2	2	2	10	3	3	2	2	2	3	3	2	2	3	2	2	2	2	2	2	20	1	2	1	1
livinghealth pharmacy	1	2	32	1	1	3	5	3	2	1	1	1	2	3	2	2	3	3	3	1	1	1	1	4	4	1	1	10	3	1	3	3	3	2	2	2	3	3	2	2	3	2	3	3	22	1	2	1	2
IJ Pharmacy	1	2	30	1	1	2	9	3	2	3	1	1	2	4	0	0	0	3	2	1	1	1	3	4	4	1	2	12	3	3	3	3	4	4	4	4	3	3	3	2	4	2	4	3	34	1	1	2	1
Farmasi Lawan Kuda	1	2	27	3	1	1	3	2	2	1	1	1	2	3	3	6	3	3	1	1	1	1	3	3	3	1	3	10	4	4	1	4	4	1	3	4	4	4	2	3	3	1	4	4	31	1	1	1	2
KAISAR PHARMACY	1	2	32	2	1	3	5	2	1	1	1	1	2	1	2	0	0	4	4	2	1	1	2	4	4	2	3	17	4	2	4	4	4	4	4	4	4	4	4	4	4	2	4	4	41	2	2	2	2
Gpharmax	1	2	27	1	1	4	11	1	2	1	1	1	2	3	2	2	3	2	1	1	1	1	2	2	2	2	1	5	2	2	1	2	2	2	2	2	2	2	2	1	1	2	2	1	12	2	2	2	1
Farmasi Haniz	1	2	29	1	1	3	5	2	2	3	1	1	2	3	2	6	4	3	3	1	2	2	3	3	3	1	3	14	2	2	4	4	3	1	1	2	3	4	4	3	3	1	3	4	25	1	2	2	1
Lh plus	2	2	31	2	2	3	5	2	2	1	1	1	2	1	2	2	2	3	2	3	2	2	2	3	3	3	1	14	2	2	2	2	2	2	2	2	2	2	2	2	2	2	2	2	15	1	2	2	1
Careon pharmacy	1	2	27	1	1	3	5	3	2	1	2	2	0	4	0	0	0	3	1	1	1	1	2	3	3	2	3	10	2	2	2	2	2	2	2	2	3	3	3	1	2	3	3	3	19	1	2	2	2
Big Pharmacy	1	1	43	2	4	4	12	1	2	1	1	1	2	3	5	6	3	4	4	4	2	2	4	4	4	4	4	26	4	4	4	4	4	4	4	4	4	4	4	4	4	4	4	4	45	1	2	2	2
Big pharmacy	1	1	33	1	1	4	12	3	2	1	1	2	2	3	2	6	3	3	2	1	1	1	3	3	3	1	1	9	2	3	3	3	3	3	2	3	3	4	4	1	2	3	4	4	28	1	2	2	1
Big pharmacy	1	2	27	3	1	3	6	3	2	1	1	1	2	3	2	6	0	3	3	3	1	1	3	3	3	3	3	16	3	3	3	3	3	3	3	3	3	3	4	3	2	1	3	3	28	1	1	2	1
Bahau pharmacy sdn bhd	1	2	43	1	4	4	12	1	1	1	1	1	3	3	2	6	4	4	2	4	2	2	4	4	4	4	4	24	4	4	2	4	4	4	4	4	4	4	3	3	4	2	4	3	39	1	2	2	2
Caring Pharmacy Jalan Air Puti	1	2	29	3	2	4	12	3	2	1	1	2	2	3	2	6	3	4	3	3	2	2	3	4	4	3	4	22	3	4	2	3	4	3	3	4	4	4	3	3	4	3	4	3	36	1	2	2	1
Nottspharmacy	1	2	49	3	4	3	5	2	2	1	1	1	2	1	2	0	0	3	2	2	1	1	3	4	4	2	3	15	3	2	3	3	3	4	4	4	4	4	4	4	3	2	3	3	35	1	2	2	2
City parade pharmacy	1	2	43	3	5	5	13	3	2	1	2	2	2	3	5	0	4	3	2	1	1	1	2	4	4	1	1	10	3	2	1	2	1	1	1	1	3	3	2	1	3	1	3	3	13	2	2	2	2
pearl pharmacy sdn bhd	1	1	37	3	3	5	13	2	1	1	2	2	3	3	2	6	3	3	3	2	2	2	2	3	3	2	3	15	4	4	2	4	4	4	4	4	4	4	4	3	3	2	4	3	39	1	2	2	2
HOCK HAI PHARMACY SDN BHD BUKI	1	2	48	1	5	2	9	2	2	3	1	1	2	1	3	0	0	4	4	2	2	2	4	3	3	1	4	19	4	3	2	4	4	2	2	4	4	4	4	3	2	2	4	4	33	2	2	2	2
KDH PHARMACY & ORGANIC	1	2	29	3	1	5	13	2	2	1	1	1	4	3	0	6	3	3	2	2	1	1	3	3	1	1	3	10	2	2	1	3	3	3	2	3	3	2	3	1	2	1	4	2	20	2	2	2	2
Juzcare Pharmacy Hulu Langat	1	2	31	1	2	3	5	2	2	1	1	2	2	3	2	6	3	4	2	1	1	1	3	4	4	1	4	15	3	1	1	4	3	2	2	3	4	3	2	2	3	2	4	2	24	1	1	1	2
Farmasi Nazifa , Sungai Petani	1	1	48	1	5	1	2	3	1	1	1	2	4	3	2	4	3	3	4	4	3	3	3	3	3	3	3	22	3	3	3	3	4	4	4	4	4	4	3	4	4	3	3	3	38	1	2	1	1
Cameron pharmacy, cameron high	2	1	50	1	4	4	12	2	2	1	1	1	3	1	5	6	4	3	3	2	1	1	3	3	3	3	4	16	3	3	1	3	3	3	3	3	3	3	3	3	3	1	3	3	26	1	2	1	1
CARING PHARMACY PJ OLD TOWN	1	2	37	3	3	3	5	3	2	1	1	1	2	3	2	6	3	3	3	3	3	2	3	3	3	3	2	18	3	3	2	3	3	3	3	3	3	3	3	3	3	3	3	3	29	2	1	1	2
Farmasi Limbongan Melaka	1	2	28	3	1	2	8	3	1	1	2	2	4	3	4	6	3	4	3	2	2	3	4	4	4	4	4	24	4	2	4	4	4	4	4	4	4	4	4	4	4	4	4	4	43	2	2	1	2
Marina Pharmacy Sdn Bhd	1	2	29	3	2	5	14	3	2	1	1	2	2	3	3	6	5	4	3	2	2	2	3	4	4	2	4	20	4	2	2	4	4	3	4	4	4	4	4	4	4	2	4	4	38	2	2	2	2
Caring Pharmacy Tanming Boulev	1	1	26	3	1	3	5	2	2	1	1	1	2	3	2	6	3	3	2	1	2	2	2	3	3	2	3	13	3	2	2	2	3	3	3	3	3	3	3	2	3	1	3	3	24	2	2	1	2
Marina Pharmacy Sdn Bhd	1	1	25	3	1	5	14	2	2	1	2	2	2	3	5	6	5	2	1	1	1	1	3	3	2	1	3	8	2	1	1	1	1	1	1	2	2	2	2	1	3	1	3	2	9	1	2	1	2
Farmasi Wan Di, Kg Laloh, Kual	1	1	50	1	5	4	10	1	1	1	2	1	2	6	3	0	3	3	3	2	3	1	1	3	3	1	1	11	3	1	1	1	1	2	1	2	3	3	3	1	3	1	3	3	14	1	2	2	1
MARINA PHARMACY SDN BHD	1	2	40	3	4	5	14	3	2	1	1	2	2	3	5	6	5	4	4	2	4	2	4	4	4	2	4	24	3	3	3	3	3	3	3	3	3	3	3	3	3	2	3	3	29	1	2	2	2
Caring pharmacy	2	2	38	3	2	3	5	3	2	1	2	1	2	3	2	6	3	3	2	2	2	2	2	3	3	2	2	13	3	2	2	3	3	2	3	3	3	3	3	3	3	2	3	3	26	2	2	1	2
ALSYIFAA FARMASI TEMERLOH JAYA	1	1	30	1	2	4	12	2	2	1	1	1	3	4	0	0	0	3	1	1	1	1	3	3	3	1	2	9	3	1	1	2	1	1	1	1	2	3	2	2	3	1	3	2	12	1	1	1	1
Caring Pharmacy	2	2	29	3	1	3	6	1	2	1	1	1	2	3	2	6	4	3	3	3	3	3	3	3	3	3	3	20	4	3	3	3	3	3	3	3	3	3	3	3	3	3	3	3	31	1	2	1	2
RTS PHARMACY	1	2	32	2	1	1	3	2	1	1	1	1	2	1	2	0	0	3	2	1	1	1	3	2	4	2	2	11	3	1	1	2	4	2	2	2	2	3	3	2	3	1	3	3	19	1	2	2	2
Pharmacy	1	2	29	3	1	2	8	3	1	1	2	1	2	4	2	2	3	4	3	4	3	4	4	4	4	4	4	28	4	4	4	4	4	4	4	4	4	4	4	4	4	4	4	4	45	2	2	1	2
HTM Pharmacy	1	2	31	2	1	1	3	3	2	1	1	2	3	3	3	6	3	3	3	3	3	4	3	3	3	3	1	19	3	3	2	3	3	2	3	3	3	3	3	3	3	1	4	1	27	1	1	1	1
Fkn pharmacy sik	1	2	29	1	1	1	2	1	2	1	1	1	3	3	2	6	3	3	2	2	1	1	3	3	3	1	3	12	3	3	2	4	4	4	4	4	4	4	4	3	4	3	4	4	39	1	2	2	1
Guardian Health & Beauty	1	2	31	1	2	2	9	3	2	1	2	1	0	1	2	0	0	2	2	2	2	2	3	3	3	1	3	13	2	2	3	3	3	2	2	3	2	2	2	2	2	2	2	3	19	1	2	1	2
HEALTH LANE FAMILY PHARMACY	1	2	26	1	1	3	5	3	2	1	2	1	2	3	2	6	3	3	3	2	1	1	3	4	4	2	4	17	4	2	2	4	4	4	3	4	4	3	4	2	4	4	4	4	37	1	2	2	2
Farmasi Ilham Azamjaya Padang	1	2	29	1	1	1	2	2	2	1	2	1	3	3	2	6	3	4	4	4	1	1	4	4	4	4	3	23	4	3	3	2	4	4	4	4	4	4	4	2	3	1	3	2	34	2	2	2	1
Farmasi Tanjung Tualang	1	2	27	1	1	1	3	1	1	2	1	1	2	1	2	0	0	4	3	2	2	2	3	4	4	2	3	19	4	4	2	3	3	2	2	3	3	3	2	2	4	2	4	3	28	1	2	2	1
Healthlane family pharmacy	1	2	29	3	1	3	5	3	2	1	2	1	2	3	2	6	3	3	2	3	2	2	4	4	3	2	4	19	4	4	2	3	3	3	3	3	3	3	3	3	3	2	4	4	31	1	1	1	2
Aloeva	2	2	26	3	1	3	6	3	2	1	2	1	2	4	0	0	0	2	2	2	2	2	2	2	2	2	2	10	2	2	2	2	2	2	2	2	2	2	2	2	2	2	2	2	15	1	1	2	1
Farmasi BP	1	2	30	3	1	2	9	3	1	1	2	1	2	1	2	0	0	3	2	2	3	2	3	3	3	2	3	16	3	3	4	4	4	4	4	4	3	4	4	4	4	3	4	4	41	2	2	2	1
Watson's	1	2	30	3	2	2	9	3	2	1	2	2	0	1	2	0	0	3	3	3	3	2	2	3	3	2	2	16	3	2	2	2	2	3	3	3	3	3	3	3	3	3	3	3	26	1	1	2	2
Wellcome pharmacy	2	2	27	3	1	3	6	3	2	1	1	2	2	7	0	0	0	2	2	2	2	2	2	2	2	2	2	10	2	2	2	3	2	2	2	3	1	2	2	3	2	3	2	2	18	2	1	1	2
Siang pharmacy	2	1	32	3	1	1	4	3	2	1	1	1	2	3	2	6	3	4	3	2	2	2	3	4	4	4	4	22	4	4	4	4	3	3	4	4	4	3	3	3	3	3	4	4	38	2	2	2	1
FARMASI DAILYCARE	1	2	30	1	1	3	6	3	2	1	1	1	2	1	3	0	0	3	2	2	1	1	2	2	3	2	3	11	3	3	1	1	1	1	1	1	3	4	4	2	4	1	4	4	19	2	2	1	1
HTM pharmacy	1	2	30	3	1	1	3	3	2	1	1	2	2	3	2	6	3	4	3	3	3	2	4	4	4	3	4	24	4	4	4	4	4	4	4	3	4	4	4	2	4	3	4	3	41	2	1	1	2
RMS Pharmacy	1	1	29	3	1	3	5	2	2	1	2	1	0	1	0	0	0	3	3	2	3	2	3	3	3	3	3	18	3	2	3	3	3	3	3	3	3	3	3	3	3	2	2	2	27	2	2	1	2
House Pharmacy Malaysia	1	1	31	1	2	1	4	2	2	1	2	2	3	3	2	2	3	3	1	1	1	1	3	3	2	1	2	8	3	3	1	3	3	1	2	4	3	4	4	1	4	1	4	2	26	1	2	2	1
Pandan perdana medic	1	2	29	3	1	3	5	3	2	1	1	2	3	3	2	6	3	3	3	2	2	3	3	3	3	2	3	17	2	2	2	3	3	3	3	3	3	3	3	2	3	3	3	2	26	1	2	1	1
1 Care Farmasi	1	2	27	4	1	2	8	2	2	1	2	2	2	3	2	6	3	4	4	4	2	2	4	4	4	3	4	25	3	3	2	3	3	2	3	3	3	3	3	2	2	1	3	3	24	2	2	2	1
Pharmhouse Pharmacy Setia Taip	1	2	31	4	1	3	5	2	2	3	2	1	0	3	2	6	4	3	2	2	1	2	2	4	4	1	2	13	2	2	1	2	4	2	2	4	2	4	4	2	4	2	3	4	25	1	2	1	1
Farmasi Murni	1	2	30	1	1	2	9	2	2	1	1	2	4	3	3	6	3	2	1	1	1	1	2	1	2	1	2	4	2	1	1	1	3	1	1	2	1	1	1	1	1	1	2	1	5	1	2	2	2
Farmasi Fareehan	2	2	23	1	1	4	10	2	2	1	2	1	3	4	0	0	0	2	2	2	2	2	2	2	2	2	2	10	2	2	2	2	2	2	2	2	2	2	2	2	2	2	2	2	15	1	2	2	1
Nextage Pharmacy	1	2	29	1	1	3	5	3	2	1	2	1	3	3	3	6	4	3	2	1	1	1	2	3	2	1	3	9	3	1	1	2	3	2	3	3	3	3	3	2	2	2	3	2	21	1	2	1	2
Farmasi Sayang	1	2	52	1	5	4	10	2	2	2	1	1	3	4	0	0	0	2	2	1	1	1	1	2	2	1	2	5	1	1	1	2	2	1	1	2	1	2	2	2	2	2	2	2	9	1	2	2	2
FARMASI PRO	1	1	31	1	1	4	10	3	2	1	2	1	3	1	3	0	0	3	3	1	2	2	4	4	4	2	1	16	4	4	1	4	3	2	2	3	3	4	2	2	2	1	4	3	26	1	2	2	1
Xxx pharmacy	1	2	41	1	2	3	5	2	2	1	2	1	3	3	3	6	5	3	1	1	1	1	3	3	3	1	3	10	2	1	1	3	3	2	2	3	3	3	3	1	3	1	3	2	19	1	2	2	2
Bath Pharmacy	1	1	66	3	5	5	14	3	2	1	1	1	2	4	0	0	0	3	3	1	1	1	1	3	3	1	3	10	3	3	3	3	3	3	3	3	3	3	3	2	3	2	3	3	28	1	2	2	2
Alpro Pharmacy	1	2	31	2	1	1	4	3	2	1	1	2	2	3	2	6	3	4	1	2	3	3	3	4	4	2	4	20	4	4	3	4	4	4	4	4	4	4	3	2	4	4	4	3	41	1	2	1	1
Biruni	1	1	30	1	1	3	5	2	2	1	1	1	2	3	2	6	3	4	4	2	1	1	4	4	4	2	3	19	3	3	2	2	3	2	2	3	3	3	3	2	2	2	4	4	24	2	2	1	1
Htm pharmacy	1	1	34	3	2	1	3	2	1	3	1	2	4	3	2	6	3	4	3	2	1	1	4	4	4	3	3	19	3	3	3	3	3	3	3	3	3	3	3	3	3	1	3	3	28	1	2	2	2
FARMASI MM	1	2	27	1	1	3	5	1	2	1	1	1	2	3	3	6	3	3	2	1	1	3	4	4	4	1	3	16	2	3	1	2	4	2	3	2	4	4	4	2	4	4	4	4	30	1	2	1	1
Materia Medica Pharmacy	1	1	33	1	2	3	5	2	2	1	2	1	2	1	3	0	0	3	2	2	1	1	2	3	3	2	3	12	3	2	1	3	2	2	2	3	3	3	3	2	3	2	3	3	22	2	2	2	1
Farmasi Talang	1	1	30	1	1	1	3	1	1	1	1	1	3	1	3	0	0	3	1	1	1	1	1	3	3	1	2	7	2	2	1	2	3	1	2	3	2	3	2	1	3	1	2	1	15	1	1	2	2
Farmasi Green Pharma	1	2	39	2	1	2	9	3	1	1	1	2	4	2	5	5	3	4	4	4	4	3	4	4	4	4	4	29	4	4	4	4	4	4	4	4	4	4	4	4	4	3	4	4	44	2	2	2	2
Kuala lumpur	1	2	49	1	5	3	6	3	2	1	2	2	2	3	3	2	2	3	4	2	1	1	3	4	4	2	2	16	3	3	2	3	3	4	4	4	4	4	3	2	3	2	4	4	33	1	2	1	2
Farmasi Pelangi Aman	1	1	42	1	2	1	2	1	2	1	2	1	2	4	0	0	0	3	2	2	1	1	2	3	3	2	3	12	3	2	2	3	3	3	3	3	3	3	3	3	3	2	3	3	27	1	2	2	2
Farmasi Alam Maha	1	1	44	1	2	1	2	3	2	1	1	1	2	1	2	0	0	2	1	1	1	1	3	3	3	1	1	7	3	1	1	1	1	1	2	2	2	2	2	2	2	1	3	3	11	2	2	1	1
FARMASI HARMONI SHIFA	1	2	28	1	1	1	4	2	2	1	1	1	3	1	2	0	0	3	3	1	1	1	3	3	3	1	3	12	3	3	1	3	3	3	3	3	3	3	3	3	3	3	3	3	28	2	2	2	1
AA Pharmacy	2	1	28	3	1	3	5	3	2	3	1	2	2	3	2	6	4	3	2	1	1	1	3	3	3	2	4	13	3	3	2	3	3	3	2	3	3	3	3	3	3	1	4	4	27	1	1	1	1
AA Pharmacy	2	2	29	3	1	3	5	3	2	1	1	2	2	1	4	0	0	4	3	2	2	2	3	4	4	3	4	21	3	3	2	4	4	3	3	4	4	4	4	4	3	2	4	4	36	2	2	1	2
N/A	2	2	27	3	1	3	6	3	2	1	1	1	4	1	3	0	0	3	2	1	1	1	2	3	3	1	2	9	4	1	1	4	3	3	2	3	4	3	3	2	4	1	4	4	27	1	2	2	1
Big Pharmacy	1	2	29	2	1	1	4	3	2	1	1	1	2	3	2	6	3	3	2	3	2	3	2	3	3	2	3	16	4	4	4	4	4	4	4	4	4	4	4	4	4	4	4	4	45	1	2	2	2
Caring Pharmacy	1	2	29	3	1	2	9	3	2	1	1	1	3	3	2	6	3	4	3	2	1	3	3	4	4	4	4	22	3	3	4	4	4	4	3	4	4	4	4	3	4	2	4	4	39	1	2	1	2
Caring Pharmacy	1	2	27	3	1	2	9	3	1	1	2	1	2	1	2	6	3	4	3	2	2	2	3	4	3	3	2	18	4	3	2	3	3	3	3	3	3	4	4	3	3	2	2	4	30	1	2	1	2
Caring Pharmacy	1	2	29	3	2	2	9	3	1	1	1	1	2	3	2	6	3	3	3	2	2	2	3	4	3	2	4	18	3	3	1	3	4	3	2	3	4	4	4	3	3	1	4	3	30	1	2	1	2
Caring Pharmacy	1	1	39	3	3	3	6	3	2	1	2	1	2	3	2	6	3	4	2	2	2	2	3	4	4	3	4	20	3	2	2	3	3	2	2	3	3	3	3	2	3	1	3	3	23	1	1	1	2
caring pharmacy	1	1	36	3	2	3	5	2	2	1	2	1	2	8	4	5	3	4	3	3	3	4	3	3	3	4	4	24	4	3	2	3	3	3	3	3	3	3	3	3	3	3	3	3	30	2	2	1	1
CARING PHARMACY	1	2	30	3	1	3	6	3	2	3	2	1	2	3	2	6	3	2	2	2	3	1	2	3	3	2	3	13	3	2	2	2	4	3	3	3	4	4	4	3	4	2	4	2	32	1	2	1	2
Health Lane Family Pharmacy	1	2	29	3	2	3	5	3	2	3	1	2	2	3	2	6	3	4	4	2	2	3	4	3	3	3	3	21	4	4	3	4	4	4	3	3	3	4	3	3	3	3	4	3	37	1	2	2	2
BIG Pharmacy	1	1	28	3	1	3	5	3	2	3	2	2	2	3	0	6	3	3	2	1	2	2	3	3	2	1	3	12	2	1	1	2	2	1	1	2	3	4	3	1	2	1	3	2	14	2	1	1	2
Big Pharmacy	1	2	26	1	1	3	5	3	2	1	1	1	2	3	2	6	3	3	1	1	1	1	3	4	4	1	3	12	2	1	1	2	3	3	3	3	2	4	2	2	2	1	4	3	20	1	1	1	2
Farmasi Wan Di Chiku	1	1	29	1	1	4	10	1	2	1	1	1	4	1	4	0	0	2	2	1	1	1	1	3	3	1	4	9	3	3	2	3	3	2	2	3	3	3	3	2	3	3	3	4	26	1	2	2	2
Alpro Pharmacy	1	2	33	3	3	2	7	3	1	3	2	1	3	3	2	6	3	3	4	3	3	3	3	3	4	3	3	22	4	3	3	3	3	4	4	3	3	4	4	4	4	3	4	4	38	2	2	1	2
Alpro	1	2	37	3	2	2	7	3	2	1	1	2	4	3	2	6	3	4	4	3	4	4	4	4	4	4	4	29	4	4	4	4	4	4	4	4	4	4	4	4	4	4	4	4	45	2	2	2	2
Alpro Pharmacy Wangsa Maju	1	2	25	3	1	3	6	3	2	1	1	1	2	3	2	6	3	4	2	1	4	4	4	4	4	1	4	22	3	4	2	3	2	2	3	4	3	3	4	2	4	4	4	4	32	1	2	1	2
Caring Pharmacy	1	2	28	3	1	2	9	3	1	1	1	1	2	3	2	6	3	3	2	2	2	2	3	3	3	3	3	16	3	3	1	3	3	1	2	3	3	3	3	2	3	2	4	2	24	2	2	2	2
PKD Klang	1	1	41	1	4	3	5	3	2	1	1	2	4	4	0	0	0	2	2	1	1	2	2	2	2	1	1	6	2	2	1	2	3	2	2	2	2	2	2	2	2	2	4	4	17	1	2	1	2
Friska Pharmacy	1	1	27	1	1	3	5	2	2	1	2	1	2	1	2	0	0	4	2	1	1	1	2	4	4	2	3	14	3	2	2	4	4	4	3	4	2	4	4	4	3	1	4	3	33	1	1	2	2
Eureka pharmacy	1	2	30	3	2	3	5	3	2	3	2	1	2	3	3	6	3	3	3	2	2	2	2	3	3	2	4	16	3	3	1	3	3	2	2	2	3	3	3	2	3	2	3	3	23	2	2	2	1
CareOn pharmacy	1	2	28	1	1	3	5	2	1	1	2	2	3	4	0	0	0	2	1	1	1	1	1	1	1	1	3	3	2	2	1	2	2	3	2	2	3	3	3	2	3	1	3	2	19	1	2	2	2
Eureka Pharmacy	1	2	30	1	2	4	10	2	2	3	2	1	4	3	3	6	3	4	2	1	2	2	3	3	3	1	3	14	4	2	1	3	3	3	3	3	3	3	2	1	2	3	3	2	24	2	2	1	2
Health Lane Family Pharmacy	1	1	29	3	1	3	5	3	2	1	1	1	4	3	2	6	3	3	2	2	2	2	3	3	3	2	3	15	4	3	2	3	3	3	4	4	3	4	4	4	4	3	4	3	37	1	2	2	2
Farmasi Lawas	1	1	43	3	4	5	14	3	1	1	2	1	4	3	3	6	3	3	2	1	1	1	1	3	3	1	3	9	3	3	1	4	4	3	3	4	3	4	3	2	3	1	4	1	30	2	2	2	1
Superbig Pharmacy	1	1	32	1	1	3	6	3	1	1	1	1	2	3	2	6	4	3	2	2	1	1	1	3	3	2	3	11	3	3	1	3	2	2	3	3	3	3	3	1	3	1	3	2	22	1	2	2	2
TRUE PHARMACY	1	2	42	3	4	3	5	2	2	1	1	1	3	1	2	0	0	3	2	2	1	1	3	4	4	2	3	15	3	2	3	3	3	3	3	4	4	4	3	2	4	2	4	3	32	1	2	2	1
Pharmex Sdn Bhd	1	2	50	3	5	5	13	3	2	1	1	2	4	2	3	3	0	3	3	2	2	2	2	3	3	3	3	16	3	2	3	3	3	3	3	3	3	3	3	3	3	2	3	3	28	2	2	1	2
Eng Kong Pharmacy	1	1	34	3	2	5	14	3	2	1	1	1	0	3	5	6	6	2	2	2	3	3	3	3	3	2	3	16	3	3	3	3	4	2	2	3	3	3	3	2	3	3	3	3	28	1	2	2	1
Sabah	1	1	46	3	5	5	13	3	1	1	2	1	3	3	2	6	3	3	3	2	2	2	3	4	4	3	3	19	3	3	2	4	4	4	4	4	4	4	4	4	4	2	3	4	38	2	2	2	2
Doses pharmacy	1	2	52	#NULL!	5	5	13	3	2	1	1	1	3	4	0	0	0	3	3	2	2	2	2	3	3	3	3	16	2	2	2	2	3	2	2	2	2	2	3	3	3	2	3	3	20	1	2	2	1
ALL CARE PHARMACY	1	1	45	3	5	5	14	1	1	1	1	2	2	3	3	6	5	3	3	2	4	2	4	4	4	2	4	22	4	4	2	4	4	3	3	4	4	4	4	4	3	2	4	4	38	1	2	2	2
Smartsons pharmacy sdn bhd	1	2	45	3	4	1	2	2	2	3	2	1	2	3	3	6	3	3	3	3	1	1	3	3	3	3	3	16	4	4	2	4	4	4	4	4	4	4	4	3	3	3	4	3	40	1	2	2	2
pearl pharm	2	1	65	3	5	5	13	3	2	3	1	1	4	3	2	2	2	3	3	2	1	1	3	3	3	2	3	14	3	1	2	2	3	2	2	3	3	3	3	2	3	1	3	2	21	2	2	2	1
George Pharmacy	1	1	50	3	5	5	14	3	2	1	1	1	2	4	0	0	0	3	3	3	1	1	2	3	3	3	3	15	4	4	4	4	4	4	4	4	4	4	4	4	4	3	4	4	44	2	2	2	2
DF Pharmacy Sdn Bhd	1	1	26	1	1	3	5	1	2	1	2	2	2	3	2	2	3	4	4	3	3	3	4	4	4	3	4	26	3	3	3	3	3	3	3	3	3	3	3	3	3	3	3	3	30	2	2	2	1
Urban Pharmacy	1	1	64	3	5	5	14	3	2	1	1	1	2	1	3	0	0	3	2	2	1	2	3	3	3	1	3	13	4	2	3	4	2	3	2	2	4	4	4	2	2	2	2	2	27	2	2	2	2
Big	1	2	28	3	1	4	12	3	2	1	2	1	2	3	2	6	2	3	2	2	2	2	3	3	3	3	3	16	4	4	2	4	3	4	4	4	4	4	4	3	4	2	4	4	39	1	2	2	2
U Pharma (VHeal Medi Supplies	2	1	34	3	2	3	6	3	2	1	1	1	2	1	3	0	0	3	1	1	1	2	3	2	2	1	3	9	3	1	1	3	2	2	3	3	2	3	3	2	2	1	3	2	19	1	1	1	1
Mega Kulim Pharmacy	1	1	34	3	2	1	2	2	2	1	2	2	3	3	2	2	3	3	3	3	3	3	3	3	3	3	3	20	3	3	2	3	3	3	3	3	3	3	3	3	3	2	4	4	29	2	2	2	2
FARMASI AL ARIF	1	2	27	1	1	3	5	2	2	1	1	1	2	1	3	0	0	4	4	2	2	2	2	4	4	1	1	16	4	4	1	2	3	4	4	4	2	4	4	4	4	4	4	1	37	1	2	2	2
Farmasi padang siam	1	2	45	1	2	4	10	1	2	1	1	1	0	1	3	0	0	3	3	1	1	1	1	3	3	1	3	10	3	1	1	3	3	3	2	3	3	3	3	3	2	1	3	2	22	1	2	2	2
farmasi mesrapharma	1	1	30	1	1	2	9	1	2	1	1	1	2	3	5	6	4	3	1	1	1	1	2	3	3	1	1	7	2	3	1	2	2	1	2	2	2	2	2	2	3	1	3	3	15	1	2	2	1
Caring Pharmacy	1	2	29	3	1	2	9	2	2	1	1	1	2	3	2	6	3	2	3	3	3	3	3	1	2	3	1	14	1	1	2	1	1	2	2	2	1	1	1	2	2	3	1	1	8	1	2	2	1
Lim Medical Supplies Sdn Bhd	1	1	52	3	5	4	11	3	2	1	1	1	4	1	2	0	0	3	3	2	1	3	3	3	3	3	3	17	3	3	1	3	1	1	3	3	3	3	3	2	3	2	3	3	22	1	2	2	1
Farmasi Muammar IV	1	1	30	1	1	4	10	2	2	1	2	1	2	3	4	6	3	3	2	2	1	1	2	3	3	2	1	10	4	3	2	1	4	3	3	3	3	3	4	3	3	3	3	3	30	1	2	2	1
SUNWAY PHARMACY DENGKIL	1	1	29	3	1	3	5	2	2	1	1	1	0	3	2	6	3	3	3	3	2	2	3	3	3	3	3	18	3	3	2	2	3	3	3	3	2	3	3	2	3	2	3	2	25	1	2	1	2
Alpro Pharmacy Yong Peng	1	2	30	3	1	2	9	2	1	1	2	2	0	3	2	6	3	3	2	2	2	2	2	3	3	2	2	13	3	4	2	2	3	3	3	3	3	3	3	3	3	2	3	3	28	1	2	2	2
HOPE PHARMACY	1	2	44	3	4	3	5	3	2	1	2	1	2	3	3	6	4	3	3	2	1	1	3	3	3	2	3	14	3	2	2	3	3	3	3	3	3	3	3	2	2	1	3	2	24	1	2	1	2
Farmasi Marmin	1	2	29	1	1	4	12	1	2	1	1	1	2	1	3	0	0	3	3	2	1	1	1	3	3	1	1	9	4	2	1	4	4	2	2	4	4	4	4	2	3	1	4	4	30	1	2	2	2
ECO PHARMACY	1	1	38	3	2	1	4	3	2	1	1	2	2	3	0	6	3	4	3	4	3	1	4	4	4	4	4	25	4	4	1	4	3	4	4	4	4	4	4	4	4	1	4	4	38	1	2	2	2
Farmasi Lau & Tan	1	2	28	1	1	4	11	3	2	1	1	1	4	3	2	6	3	3	3	2	2	2	2	3	3	3	4	17	3	1	2	2	3	3	3	3	3	3	3	2	2	1	3	3	22	1	1	2	1
community	2	1	75	1	4	3	5	3	1	2	2	1	2	1	2	0	0	3	2	2	2	2	2	2	2	2	2	11	3	3	3	3	3	2	3	3	3	3	3	2	3	2	3	3	27	1	2	2	2
HEALTHLANE family pharmacy WAN	1	2	29	3	1	3	6	3	2	1	1	1	0	3	2	6	3	3	2	2	1	1	2	3	3	3	1	11	4	3	3	3	3	2	2	3	2	3	3	1	2	1	3	3	23	1	2	1	2
Farmasi Al-Arif Sdn Bhd	1	1	40	1	2	4	11	2	2	1	1	1	2	1	2	0	0	2	1	1	1	1	3	3	3	1	3	9	4	3	1	3	2	1	1	2	3	3	3	1	3	1	3	3	19	1	2	2	1
Urbancare Pharmacy	1	1	33	3	1	3	6	3	2	1	1	2	0	3	3	3	4	4	4	2	2	1	4	4	4	2	3	20	3	3	1	3	3	2	3	3	4	4	4	2	3	2	3	3	28	1	2	1	1
Today (Medan) Pharmacy	1	2	28	#NULL!	1	5	14	3	1	1	1	1	2	4	0	0	0	4	3	1	1	1	1	3	3	1	4	12	3	2	2	4	4	2	2	3	3	4	4	2	3	2	4	4	29	1	2	1	1
Multicare pharmacy	1	1	28	3	1	3	5	1	2	1	2	2	2	1	2	2	4	4	4	4	4	4	4	4	4	4	4	30	4	3	3	3	4	4	4	4	3	3	4	4	4	4	4	4	40	1	2	2	2
farmasi lautan	1	1	27	1	1	4	11	2	2	1	1	1	3	3	2	2	3	4	2	1	1	2	3	4	4	1	4	16	4	2	4	4	4	4	4	4	4	4	4	2	4	2	4	3	39	1	2	2	2
Abc	2	2	29	2	5	2	7	3	1	1	1	1	0	3	1	1	1	3	3	3	3	3	3	3	3	3	3	20	4	4	4	4	4	4	4	4	4	4	4	4	4	4	4	4	45	1	1	1	1
Community pharmacy	2	2	29	2	1	3	5	3	2	1	1	1	4	3	5	0	0	3	3	3	3	2	2	2	2	2	2	14	3	3	3	3	3	3	3	3	4	4	3	3	3	2	2	3	30	1	2	2	2
Confidential	2	1	29	3	1	1	1	3	2	1	2	1	3	1	2	0	0	4	1	2	1	1	1	4	4	4	3	15	4	2	2	2	3	3	3	3	3	4	4	4	4	4	3	1	33	1	1	1	2
Jovian Selcare Pharmacy	1	2	31	1	1	3	5	3	2	1	1	1	2	3	2	6	3	3	2	1	2	1	3	4	3	1	4	14	4	2	1	4	4	2	2	2	4	4	4	2	4	2	4	4	30	1	2	2	1
PMG PHARMACY WAKAF CHE YEH	1	2	29	1	1	4	10	3	2	1	2	2	3	1	2	0	0	4	4	1	3	3	4	4	4	1	4	22	4	4	2	2	4	4	4	4	4	4	4	1	4	3	4	1	37	2	2	1	2
AllDay Pharmacy	1	1	27	1	1	3	5	2	2	1	1	1	2	3	5	6	3	4	4	4	1	2	3	4	4	2	3	21	4	4	2	4	4	4	4	4	4	4	4	3	4	4	4	2	42	2	2	1	1
Farmasi Senses Ampang	1	2	27	2	1	3	5	3	2	1	1	2	2	1	2	0	3	3	2	2	1	1	1	3	3	2	4	12	3	2	2	3	4	4	3	4	4	4	4	2	3	4	3	4	34	1	2	2	1
HTM Pharmacy	2	1	25	3	1	1	3	1	2	1	2	2	2	3	3	6	3	3	3	3	3	3	3	3	3	3	3	20	3	3	3	3	3	3	3	3	3	3	3	3	3	3	3	3	30	1	1	1	1
Watson Personal Care Store	2	2	30	4	1	5	13	3	2	1	2	1	2	1	2	0	0	2	2	2	1	1	2	2	2	2	2	8	1	1	1	2	2	1	1	1	1	1	1	1	1	1	2	1	3	2	2	2	2
COOP Farmasi	1	1	35	1	2	3	5	3	1	1	1	1	2	9	2	2	4	3	2	3	1	2	2	4	4	2	4	17	4	4	2	4	4	2	3	4	3	4	4	4	4	3	3	4	37	1	2	1	1
BIJAS MEDISERVE SDN BHD	1	1	29	1	2	2	9	2	1	1	1	1	3	3	2	6	3	3	3	3	3	2	2	3	3	2	2	16	3	3	3	3	3	3	2	3	3	3	2	3	3	3	3	3	28	2	2	1	2
YIN YIN PHARMACY, KENINGAU	1	1	28	3	1	5	13	2	2	1	1	1	2	3	3	6	3	3	1	1	1	1	3	3	3	1	2	9	2	1	1	2	3	1	2	3	3	3	3	2	2	1	3	2	17	1	2	1	1
ANNCARE PHARMACY	1	1	27	3	1	2	7	3	2	1	2	1	0	1	2	0	0	4	3	1	2	2	2	4	4	1	4	17	4	2	3	4	4	2	2	4	4	4	4	2	3	1	4	4	32	1	2	1	1
Farmasi Mediglo	1	2	29	1	1	4	12	2	2	1	2	1	2	1	2	0	0	3	3	1	1	1	3	3	3	1	1	10	3	2	1	2	3	2	2	2	3	4	3	1	3	1	3	1	20	1	2	2	1
Farmasi Biruni	1	2	30	1	1	4	12	1	2	1	1	1	2	1	2	0	0	4	2	3	1	1	4	4	4	2	3	18	4	4	1	3	3	3	3	4	4	4	4	1	4	1	4	4	32	1	2	2	2
BIG Pharmacy	1	1	27	#NULL!	1	1	1	3	2	1	1	1	2	3	2	6	3	4	2	1	1	1	3	3	3	1	3	12	3	2	1	3	3	3	3	3	3	3	3	2	2	1	3	1	23	2	2	1	1
Watsons	1	2	38	1	2	3	6	3	2	1	1	1	2	3	2	6	3	3	2	1	1	1	1	3	2	1	3	8	3	2	1	3	3	2	3	3	3	3	3	3	3	2	3	3	25	1	2	2	1
Farmasi Lautan Kemaman	1	2	29	1	2	4	11	2	2	1	1	1	3	1	2	0	0	3	2	1	1	1	3	3	3	2	2	11	3	3	1	3	3	2	3	3	3	3	3	1	3	2	3	3	24	1	2	1	1
Alpro pharmacy	1	2	35	3	3	3	5	3	2	1	1	1	2	3	2	6	3	4	2	2	2	3	4	4	4	2	3	20	3	3	2	3	3	3	3	3	3	3	3	3	3	3	3	3	29	1	2	2	2
AllDay Pharmacy	1	1	38	3	3	3	5	3	1	2	2	2	180	7	5	6	4	4	4	2	4	4	4	4	4	1	4	25	4	4	3	3	3	3	3	4	3	3	3	3	3	4	4	1	35	2	2	2	2
AllDay Pharmacy Sdn Bhd	1	2	37	1	2	3	5	3	2	1	1	1	3	3	2	6	3	4	2	1	2	4	4	4	4	2	3	20	4	1	1	3	3	3	2	4	3	3	4	3	4	3	4	4	30	1	2	1	1
CARING PHARMACY	1	2	30	3	2	3	5	2	2	1	2	1	2	3	2	6	3	3	2	2	1	1	3	3	3	2	1	11	4	2	1	3	4	3	3	3	3	3	3	2	3	2	3	3	27	1	2	2	1
Wellness	1	1	29	3	2	2	9	3	2	3	2	1	3	3	2	6	2	4	2	1	1	2	3	4	3	1	3	14	2	3	2	4	3	2	3	4	3	3	3	2	3	2	4	4	28	1	2	1	1
Laila Pharmacy	1	2	61	1	5	1	3	2	2	1	1	1	2	1	2	0	0	3	2	2	1	1	3	3	3	1	2	11	3	3	1	2	3	1	3	3	3	3	3	2	3	2	3	3	23	1	2	2	2
Watson Pharmacy	1	2	28	1	1	3	5	2	2	1	1	2	3	3	2	6	3	3	2	2	2	2	3	3	2	2	3	14	2	2	2	2	2	2	2	2	3	3	2	3	3	2	3	2	20	1	1	1	1
Alpro Pharmacy	1	1	36	3	3	3	5	3	1	1	1	2	2	3	2	6	4	3	3	3	3	3	3	4	4	4	4	24	4	4	3	3	3	3	3	3	3	3	3	3	3	3	3	4	32	2	2	2	2
Watson aeonmall	2	1	32	1	1	4	10	3	2	1	1	1	0	9	2	6	3	2	2	2	2	2	2	2	2	2	2	10	2	2	2	4	3	2	2	4	3	3	2	2	3	2	2	2	23	2	2	1	2
51 Avenue Pharmacy Sdn Bhd	2	1	53	3	5	3	5	2	2	2	1	2	0	2	2	2	4	2	3	2	1	1	3	3	3	3	3	14	3	3	3	3	3	3	3	3	3	3	3	2	3	1	3	2	27	2	2	2	2
Farmasi Big Tree	1	2	45	3	4	2	8	3	2	1	1	1	3	1	2	0	0	3	2	2	1	1	2	3	3	1	3	11	3	2	1	3	3	3	3	4	4	4	4	3	4	2	4	2	32	1	2	2	2
AA PHARMACY	1	2	32	3	1	3	5	3	2	1	2	2	3	3	2	6	3	4	4	4	3	3	3	4	4	3	4	26	4	4	3	4	4	4	4	4	4	4	4	4	4	3	4	4	43	2	2	2	2
PHARMART PHARMACY	1	1	26	3	1	3	5	1	2	1	1	1	3	3	0	6	3	3	2	1	2	2	4	4	3	1	3	15	4	4	1	4	3	3	2	4	2	4	2	1	3	2	4	2	28	2	2	2	1
CARING PHARMACY	1	2	32	3	1	3	6	1	1	1	1	1	0	1	2	5	3	3	4	3	2	2	2	4	4	3	4	21	4	4	2	3	4	4	4	4	3	4	4	3	4	3	4	4	39	2	2	2	2
AA Pharmacy Kepong	1	2	29	3	2	3	6	3	2	1	2	2	2	3	2	6	3	4	3	2	2	2	3	4	4	2	3	19	4	3	2	3	2	4	4	4	4	4	4	3	3	2	4	4	35	1	1	1	2
Alpro Pharmacy	1	2	28	3	2	5	14	3	2	1	2	2	2	3	2	6	3	3	3	2	2	2	2	3	3	2	3	15	3	3	2	3	3	1	1	2	2	3	3	1	2	2	3	3	19	1	2	1	1
masjid tanah	1	2	25	2	1	3	8	1	2	1	1	1	3	1	2	6	2	3	2	1	1	2	3	3	3	2	3	13	3	2	2	3	3	3	3	3	3	3	3	2	3	2	4	4	27	1	2	1	1
Alpro	1	2	30	3	2	3	5	3	1	1	2	2	2	3	2	6	4	4	4	2	3	3	3	3	3	3	3	21	4	4	3	3	3	3	2	3	3	3	3	3	3	4	4	4	33	2	2	2	1
Farmasi HijrahCare	1	2	29	1	1	4	11	2	2	1	2	1	0	3	3	6	3	3	2	2	1	1	2	2	3	1	1	8	2	2	1	3	3	2	2	2	2	4	2	3	4	1	3	3	21	1	2	2	2
Farmasi GPharmax Seberang Taki	1	2	30	1	1	4	11	2	2	1	1	1	3	3	2	6	3	3	2	2	2	2	3	2	3	3	1	13	3	3	3	3	3	3	3	3	3	3	3	3	3	3	3	3	30	1	1	1	1
Well Pharmacy	1	2	29	3	2	2	9	3	2	1	1	2	2	3	2	6	3	4	2	1	1	1	4	4	4	2	4	17	4	4	1	3	4	3	3	4	4	4	4	2	4	3	4	4	36	1	2	2	2
VCare Pharmacy	1	2	26	3	1	3	5	3	2	3	2	1	3	3	3	3	3	3	2	1	2	1	2	3	2	1	3	10	3	3	3	2	3	2	3	3	2	3	2	2	1	1	3	2	21	1	2	2	2
HOSPITAL PUTRAJAYA	2	2	27	3	1	3	5	3	1	1	1	1	2	1	2	0	0	3	3	3	1	1	3	3	3	2	3	15	3	3	3	3	3	2	3	3	3	4	3	3	3	2	4	4	30	1	2	2	1
Farmasi Ar Rahimi Puncak Alam	1	1	29	1	1	3	5	2	2	1	2	1	2	4	0	0	0	3	4	1	3	2	3	4	3	1	4	18	3	1	1	2	2	1	1	3	3	4	4	1	4	2	4	2	21	2	2	2	2
Gong Pharmacy Eco Majestic Sem	1	2	31	1	1	3	5	2	2	1	1	1	2	1	3	0	0	3	3	1	1	1	3	3	3	1	1	10	3	3	1	3	3	2	3	3	3	3	3	1	2	1	3	3	22	1	2	2	2
Region Pharmacy Sdn Bhd	1	2	49	3	5	5	14	3	2	3	2	1	4	3	2	6	3	3	2	2	2	2	3	4	4	2	3	17	3	3	3	3	3	3	3	3	3	3	3	3	3	2	3	2	29	1	2	2	1
[truncated: 20 more columns]
